# Supplementary material for: Genome-wide association analysis and gene mining of flavonoids in Xanthoceras sorbifolia
Source: Sci Rep. 2025 Jul 1;15:20808. doi: 10.1038/s41598-025-00514-4 (PMC12216634; doi:10.1038/s41598-025-00514-4)
Supplement: Supplementary file 2 — Supplementary Material 2 [file 41598_2025_514_MOESM2_ESM.xlsx]

## Sheet: Sheet1
Genome-wide association analysis and gene mining of flavonoids in Xanthoceras sorbifolia
Yuxue Huo 1, Lei Wang 1, Lu Lu 1, Dan Wu 1, Li Liu 1,2, Xiaoman Xie 1, *, and Yongjun Zhao 1, *

## Sheet: Table S1
Table S1 Statistical table of SNP on chromosomes before and after quality control
Chr	Before QC	After QC	Rate（%）
1	1751673	376083	21.47
2	1652349	357384	21.63
3	1907530	388372	20.36
4	1700037	366840	21.58
5	1545283	371878	24.07
6	1458908	328772	22.54
7	1475847	327813	22.21
8	1506613	286736	19.03
9	1446142	303857	21.01
10	1543489	368754	23.89
11	1247194	225641	18.09
12	1116024	214838	19.25
13	865620	192826	22.28
14	966256	225561	23.34
15	915169	221469	24.2
Total	21098134	4556824	21.6

## Sheet: Table S2
Table S2 Statistics of effective SNPs
Name	Value
Observed Number	4556824
Effective Number	2.32952e+06
Effective Ratio	0.51
Suggestive P Value （a=0.1）	4.29e-07
Significant P Value（a=0.05）	2.15e-08
Highly Significant P Value（a=0.01）	4.29e-10
